# Supplementary material for: Long-term consumption of caffeine-free high sucrose cola beverages aggravates the pathogenesis of EAE in mice
Source: Cell Discov. 2017 Jun 20;3:17020–. doi: 10.1038/celldisc.2017.20 (PMC5477007; doi:10.1038/celldisc.2017.20)
Supplement: Supplementary Table 1 [file celldisc201720-s2.xls]

## Sheet: Table 1
Supplementary Table 1. Altered taxa of fecal microbiota in response to individual cola beverages and high-sucrose solution. Feces were isolated from mice consuming individual cola beverages, high-sucrose or H2O as in (Fig. 3a, n=10) and used for isolation of fecal DNA and subsequent 16s rRNA sequencing analysis. Altered taxa in response to individual cola beverages were summarized and shown (enri…
	H2O		Coca-Cola				Coca-Free				Coca-Zero				Pepsi				Pepsi-Free				10% Sucrose
Phylum	mean	std.err	mean	std.err	p-value	FDR	mean	std.err	p-value	FDR	mean	std.err	p-value	FDR	mean	std.err	p-value	FDR	mean	std.err	p-value	FDR	mean	std.err	p-value	FDR
Bacteroidetes	65.0223	4.61987	47.1518	2.89217	0.007992	0.043956	42.8855	1.9591	0.000999	0.005495	46.4305	4.61041	0.014985	0.041209	39.0081	1.95266	0.000999	0.003663	46.6578	3.62676	0.005994	0.021978	38.7509	1.7477	0.001998	0.011988
Deferribacteres	0.03687	0.020694	0.072027	0.032618	0.312687	0.491365	0.188908	0.037495	0.002997	0.010989	0.030462	0.010145	0.831169	0.914286	0.129987	0.041967	0.052947	0.09707	0.10664	0.031256	0.081918	0.18022	0.158146	0.041227	0.011988	0.041958
Firmicutes	25.9496	3.11593	41.285	2.8151	0.005994	0.043956	46.6506	1.90326	0.000999	0.005495	45.8987	3.3975	0.000999	0.005495	46.3425	1.62427	0.000999	0.003663	40.3408	2.42834	0.002997	0.021978	45.3954	1.80957	0.001998	0.011988
Proteobacteria	6.59192	2.10265	10.1149	1.08257	0.157842	0.434066	9.27223	0.792845	0.248751	0.390894	6.80372	1.41991	0.927073	0.927073	13.3682	1.01614	0.011988	0.032967	11.7546	2.28603	0.118881	0.217948	13.0207	0.959614	0.013986	0.041958
Tenericutes	0.243999	0.037836	0.241204	0.031475	0.951049	1	0.11105	0.035178	0.015984	0.043956	0.333309	0.079178	0.307692	0.429128	0.207898	0.037797	0.509491	0.622711	0.120552	0.019138	0.004995	0.021978	0.182919	0.016108	0.151848	0.202464
Verrucomicrobia	1.57499	0.74511	0.319427	0.13436	0.033966	0.124542	0.422554	0.321923	0.147852	0.271062	0.059055	0.02719	0.000999	0.005495	0.170384	0.023365	0.000999	0.003663	0.388299	0.15345	0.041958	0.115385	1.707	1.14854	0.907093	0.907093
Class
Alphaproteobacteria	0.018328	0.003493	0.073149	0.016893	0.000999	0.018981	0.037391	0.012785	0.196803	0.474525	0.03832	0.011645	0.115884	0.275224	0.083092	0.021601	0.005994	0.014236	0.136098	0.05392	0.005994	0.037962	0.092119	0.03625	0.068931	0.144128
Bacilli	0.925999	0.151729	1.19886	0.300062	0.538462	0.675013	0.996802	0.121693	0.719281	0.759241	3.14604	0.809403	0.007992	0.037962	1.13743	0.281338	0.54046	0.641796	1.53693	0.237876	0.046953	0.111513	1.46206	0.188148	0.034965	0.089355
Bacteroidia	65.0096	4.6212	47.132	2.89268	0.004995	0.037962	42.8548	1.96601	0.003996	0.025308	46.4207	4.61311	0.013986	0.053147	38.9757	1.95263	0.000999	0.009491	46.6503	3.62849	0.011988	0.045554	38.7079	1.74671	0.000999	0.007659
Clostridia	19.6038	3.8544	37.0732	4.32475	0.007992	0.037962	36.4499	3.81509	0.005994	0.028472	40.901	4.49473	0.005994	0.037962	40.4907	3.27691	0.001998	0.009491	34.4933	3.73576	0.016983	0.05378	35.4661	2.4735	0.007992	0.036763
Deferribacteres	0.03687	0.020694	0.072027	0.032618	0.300699	0.439483	0.188908	0.037495	0.000999	0.018981	0.030462	0.010145	0.843157	0.843157	0.129987	0.041967	0.048951	0.093007	0.10664	0.031256	0.078921	0.14995	0.158146	0.041227	0.010989	0.042125
Epsilonproteobacteria	1.8831	0.753481	3.76905	0.706729	0.07992	0.18981	2.43582	0.510506	0.579421	0.720093	2.84834	0.718097	0.367632	0.449314	5.90448	0.800138	0.005994	0.014236	4.20653	0.901972	0.068931	0.145521	7.12162	0.869642	0.000999	0.007659
Gammaproteobacteria	0.006278	0.002457	0.030855	0.011209	0.005994	0.037962	0.062215	0.015764	0.001998	0.018981	0.005346	0.002359	0.776224	0.819348	0.050653	0.019594	0.002997	0.011389	0.113351	0.043393	0.000999	0.018981	0.032331	0.00729	0.005994	0.034466
Verrucomicrobiae	1.57499	0.74511	0.319427	0.13436	0.024975	0.094905	0.422554	0.321923	0.153846	0.474525	0.059055	0.02719	0.000999	0.018981	0.170384	0.023365	0.000999	0.009491	0.388299	0.15345	0.040959	0.111174	1.707	1.14854	0.904096	0.945191
Order
Bacillales	0.015769	0.005381	0.00037	0.00037	0.010989	0.035964	0	0	0.000999	0.006494	0.00037	0.00037	0.006993	0.029138	0.004686	0.002202	0.068931	0.128015	0.003161	0.001689	0.03996	0.107892	0.002533	0.002121	0.027972	0.083916
Bacteroidales	65.0096	4.6212	47.132	2.89268	0.005994	0.026973	42.8548	1.96601	0.000999	0.006494	46.4207	4.61311	0.016983	0.047175	38.9757	1.95263	0.000999	0.005195	46.6503	3.62849	0.006993	0.031469	38.7079	1.74671	0.000999	0.010989
Bifidobacteriales	0.017062	0.005527	0.08133	0.03334	0.037962	0.078844	0.038117	0.013991	0.156843	0.313686	0.030952	0.008344	0.194805	0.324675	0.121239	0.037793	0.003996	0.012987	0.145846	0.06113	0.004995	0.031469	0.142019	0.018764	0.000999	0.010989
Campylobacterales	1.8831	0.753481	3.76905	0.706729	0.08991	0.161838	2.43582	0.510506	0.563437	0.662903	2.84834	0.718097	0.37962	0.451929	5.90448	0.800138	0.005994	0.017316	4.20653	0.901972	0.056943	0.128122	7.12162	0.869642	0.000999	0.010989
Clostridiales	19.5988	3.85472	37.0714	4.32421	0.011988	0.035964	36.447	3.81427	0.008991	0.03079	40.8955	4.49417	0.004995	0.029138	40.4882	3.27708	0.000999	0.005195	34.4898	3.73651	0.018981	0.064061	35.4576	2.47338	0.008991	0.049451
Deferribacterales	0.03687	0.020694	0.072027	0.032618	0.308691	0.396888	0.188908	0.037495	0.000999	0.006494	0.030462	0.010145	0.851149	0.851149	0.129987	0.041967	0.042957	0.093074	0.10664	0.031256	0.077922	0.161838	0.158146	0.041227	0.013986	0.065934
Enterobacteriales	0.00291	0.001662	0.027454	0.010971	0.000999	0.006183	0.059662	0.014931	0.000999	0.006494	0.005346	0.002359	0.405594	0.460902	0.048525	0.019912	0.000999	0.005195	0.098115	0.04109	0.000999	0.013487	0.015243	0.005884	0.056943	0.156593
Lactobacillales	0.591868	0.099125	1.18525	0.301849	0.032967	0.074176	0.943994	0.116412	0.033966	0.088312	3.08878	0.820796	0.004995	0.029138	1.12158	0.28104	0.087912	0.152381	1.45484	0.233395	0.006993	0.031469	1.0911	0.176795	0.023976	0.079121
RF32	0.015613	0.002788	0.072772	0.016779	0.000999	0.006183	0.037391	0.012785	0.135864	0.313686	0.03832	0.011645	0.071928	0.14985	0.083092	0.021601	0.002997	0.011132	0.13495	0.054067	0.002997	0.026973	0.089531	0.036131	0.07992	0.175824
Turicibacterales	0.318363	0.076192	0.013242	0.005302	0.000999	0.006183	0.052808	0.012481	0.002997	0.015584	0.056891	0.020828	0.005994	0.029138	0.01116	0.003815	0.000999	0.005195	0.078929	0.00887	0.012987	0.050093	0.368426	0.084655	0.683317	0.727402
Verrucomicrobiales	1.57499	0.74511	0.319427	0.13436	0.026973	0.066206	0.422554	0.321923	0.154845	0.313686	0.059055	0.02719	0.000999	0.012488	0.170384	0.023365	0.000999	0.005195	0.388299	0.15345	0.051948	0.127509	1.707	1.14854	0.896104	0.924107
Family
Deferribacteraceae	0.03687	0.020694	0.072027	0.032618	0.347652	0.471012	0.188908	0.037495	0.003996	0.027306	0.030462	0.010145	0.825175	0.869779	0.129987	0.041967	0.044955	0.0999	0.10664	0.031256	0.078921	0.165734	0.158146	0.041227	0.008991	0.035215
Dehalobacteriaceae	0.091119	0.024819	0.274337	0.036011	0.001998	0.016783	0.199133	0.028979	0.012987	0.044372	0.155238	0.018551	0.055944	0.121212	0.214737	0.012977	0.000999	0.007992	0.189131	0.020694	0.010989	0.05035	0.180226	0.023983	0.025974	0.076299
Enterobacteriaceae	0.00291	0.001662	0.027454	0.010971	0.001998	0.016783	0.059662	0.014931	0.000999	0.013653	0.005346	0.002359	0.438561	0.551738	0.048525	0.019912	0.001998	0.00999	0.098115	0.04109	0.000999	0.01049	0.015243	0.005884	0.045954	0.113676
Helicobacteraceae	1.8831	0.753481	3.76905	0.706729	0.078921	0.132587	2.43582	0.510506	0.554446	0.631452	2.84834	0.718097	0.384615	0.499999	5.90448	0.800138	0.006993	0.025429	4.20653	0.901972	0.058941	0.136916	7.12162	0.869642	0.001998	0.013415
Lachnospiraceae	5.06048	0.712267	10.0057	1.1139	0.002997	0.020979	9.43891	1.0592	0.006993	0.038843	12.9393	1.31815	0.000999	0.00974	11.006	0.956357	0.000999	0.007992	10.1873	1.33773	0.005994	0.035964	10.7821	1.00211	0.000999	0.011738
Lactobacillaceae	0.576889	0.100391	1.18054	0.302027	0.03996	0.07992	0.939209	0.116697	0.042957	0.110077	3.087	0.820446	0.003996	0.019481	1.11326	0.281934	0.106893	0.171029	1.44433	0.232433	0.005994	0.035964	1.07736	0.177472	0.027972	0.077334
Ruminococcaceae	4.62905	1.17978	8.9289	1.02354	0.011988	0.03873	8.84095	0.792253	0.010989	0.040959	7.65456	0.836624	0.053946	0.121212	10.8995	0.926546	0.002997	0.01332	8.78111	0.998556	0.016983	0.059441	7.93916	0.700972	0.025974	0.076299
S24-7	52.5405	5.3418	31.8909	2.80551	0.005994	0.031469	32.2879	1.8477	0.003996	0.027306	40.04	4.46264	0.095904	0.190909	29.2441	2.23592	0.001998	0.00999	37.1955	3.62979	0.031968	0.09422	28.7889	1.51776	0.001998	0.013415
Staphylococcaceae	0.015092	0.005263	0.00037	0.00037	0.007992	0.032623	0	0	0.000999	0.013653	0.00037	0.00037	0.014985	0.044955	0.000857	0.000857	0.011988	0.032128	0.003161	0.001689	0.027972	0.090371	0.000406	0.000406	0.011988	0.043341
Streptococcaceae	0.011062	0.004309	0.001465	0.000821	0.017982	0.047203	0.001429	0.000773	0.018981	0.059863	0.00071	0.00071	0.007992	0.027323	0.000516	0.000516	0.005994	0.023976	0.003379	0.000842	0.055944	0.136916	0.004612	0.001141	0.155844	0.271284
Turicibacteraceae	0.318363	0.076192	0.013242	0.005302	0.000999	0.01603	0.052808	0.012481	0.002997	0.027306	0.056891	0.020828	0.003996	0.019481	0.01116	0.003815	0.000999	0.007992	0.078929	0.00887	0.011988	0.05035	0.368426	0.084655	0.642358	0.702112
Unclassified	10.4862	2.03175	19.1702	2.26589	0.013986	0.041958	18.5186	2.36793	0.026973	0.078992	20.698	2.64809	0.007992	0.027323	19.2324	1.70975	0.008991	0.02997	15.9561	1.79381	0.061938	0.136916	17.3792	1.15297	0.007992	0.034165
Veillonellaceae	0.041404	0.008921	0.009432	0.004943	0.003996	0.023976	0.002271	0.001273	0.000999	0.013653	0.005653	0.00297	0.001998	0.015584	0.001788	0.001419	0.000999	0.007992	0.003761	0.00188	0.000999	0.01049	0	0	0.000999	0.011738
Genus
Adlercreutzia	0.066628	0.006878	0.033294	0.006986	0.004995	0.025974	0.049419	0.007623	0.118881	0.252622	0.059202	0.009614	0.525475	0.613054	0.032212	0.004746	0.001998	0.007992	0.034491	0.004409	0.000999	0.01039	0.042532	0.007171	0.021978	0.076923
Aggregatibacter	0	0	0.003401	0.001769	0.001145	0.011908	0.002172	0.001376	0.009088	0.030899	0	0			0.001694	0.00113	0.034824	0.086231	0.013177	0.003104	0.000999	0.01039	0	0
Akkermansia	1.57499	0.74511	0.319427	0.13436	0.033966	0.075758	0.422554	0.321923	0.14985	0.28022	0.059055	0.02719	0.000999	0.00979	0.170384	0.023365	0.000999	0.006494	0.388299	0.15345	0.042957	0.107434	1.707	1.14854	0.91009	0.999315
Bifidobacterium	0.017062	0.005527	0.08133	0.03334	0.034965	0.075758	0.038117	0.013991	0.172827	0.300599	0.030952	0.008344	0.176823	0.346573	0.121239	0.037793	0.001998	0.007992	0.145846	0.06113	0.002997	0.015584	0.142019	0.018764	0.000999	0.009324
Butyricicoccus	0.109334	0.047436	0.408539	0.096654	0.010989	0.044527	0.454513	0.066263	0.001998	0.012737	0.360277	0.066614	0.004995	0.027195	0.281046	0.049828	0.022977	0.062884	0.436525	0.064802	0.003996	0.01889	0.25177	0.05043	0.070929	0.147112
Butyricimonas	0.038421	0.015231	0.095931	0.014458	0.015984	0.048892	0.071401	0.009003	0.080919	0.179429	0.006605	0.001812	0.067932	0.158508	0.067891	0.006715	0.08991	0.17982	0.037448	0.005062	0.966034	1	0.046939	0.008141	0.63037	0.78446
Coprobacillus	0.062828	0.020011	0.022211	0.004352	0.033966	0.075758	0.003121	0.002698	0.000999	0.008492	0.036469	0.009993	0.263736	0.443822	0.012423	0.004192	0.006993	0.022727	0.008404	0.00274	0.000999	0.01039	0.008393	0.005184	0.004995	0.03108
Coprococcus	0.511439	0.040189	1.6114	0.172299	0.001998	0.012987	1.45302	0.143063	0.000999	0.008492	1.27425	0.137334	0.000999	0.00979	2.43059	0.279698	0.000999	0.006494	1.0446	0.137413	0.002997	0.015584	1.35241	0.112505	0.000999	0.009324
Dehalobacterium	0.091119	0.024819	0.274337	0.036011	0.001998	0.012987	0.199133	0.028979	0.012987	0.041396	0.155238	0.018551	0.045954	0.125097	0.214737	0.012977	0.000999	0.006494	0.189131	0.020694	0.012987	0.048237	0.180226	0.023983	0.028971	0.077256
Desulfovibrio	0.266575	0.059998	0.356237	0.059517	0.280719	0.394524	1.55503	0.361372	0.001998	0.012737	0.557251	0.097212	0.010989	0.035897	0.24191	0.036694	0.743257	0.898822	1.20455	0.26585	0.001998	0.014842	0.598285	0.097907	0.010989	0.047337
Escherichia	0.000387	0.000387	0.022208	0.008673	0.000999	0.011908	0.05027	0.012209	0.000999	0.008492	0.004279	0.002333	0.090909	0.193676	0.026546	0.009421	0.000999	0.006494	0.065138	0.022996	0.000999	0.01039	0.000635	0.000635	0.614453	0.782031
Helicobacter	1.7723	0.763555	3.74413	0.702347	0.068931	0.115626	2.38539	0.514781	0.537463	0.668552	2.77883	0.73052	0.356643	0.503496	5.8059	0.786444	0.003996	0.014842	4.15682	0.913949	0.060939	0.137775	7.06951	0.864182	0.000999	0.009324
Lactobacillus	0.576889	0.100391	1.18054	0.302027	0.043956	0.091428	0.939209	0.116697	0.035964	0.091708	3.087	0.820446	0.001998	0.013986	1.11326	0.281934	0.094905	0.18278	1.44433	0.232433	0.002997	0.015584	1.07736	0.177472	0.028971	0.077256
Mucispirillum	0.03687	0.020694	0.072027	0.032618	0.312687	0.427887	0.188908	0.037495	0.002997	0.013895	0.030462	0.010145	0.841159	0.915929	0.129987	0.041967	0.056943	0.128741	0.10664	0.031256	0.072927	0.140452	0.158146	0.041227	0.00999	0.04662
Odoribacter	0.157672	0.049506	0.104509	0.026033	0.372627	0.4726	0.227207	0.055119	0.388611	0.522898	0.240579	0.094599	0.513487	0.613054	0.095143	0.031475	0.284715	0.421356	0.571575	0.169167	0.010989	0.043956	0.248272	0.076103	0.368631	0.543246
Oscillospira	2.53194	0.786404	5.32553	0.722338	0.021978	0.057143	5.7983	0.589458	0.006993	0.027434	4.47848	0.574115	0.050949	0.131395	6.68566	0.696532	0.000999	0.006494	5.45425	0.662873	0.021978	0.071429	5.02616	0.452496	0.023976	0.077256
Paraprevotella	0.194846	0.026349	0.983977	0.253863	0.000999	0.011908	0.648372	0.127055	0.002997	0.013895	0.06115	0.009121	0.000999	0.00979	0.392949	0.126469	0.124875	0.21645	0.408021	0.090094	0.040959	0.107434	0.366215	0.089249	0.075924	0.151848
Prevotella	7.51171	1.56726	8.32443	0.526237	0.627373	0.724964	5.50131	1.09268	0.295704	0.418914	3.18229	0.52259	0.005994	0.029371	4.80189	0.620945	0.120879	0.21645	4.42342	0.920438	0.10989	0.184332	3.93829	0.637917	0.032967	0.083916
Roseburia	0.014679	0.003028	0.156958	0.054691	0.001998	0.012987	0.079669	0.022174	0.000999	0.008492	0.06756	0.013063	0.001998	0.013986	0.156885	0.064573	0.000999	0.006494	0.086131	0.022706	0.001998	0.014842	0.228462	0.102573	0.000999	0.009324
Ruminococcus	1.53968	0.248531	2.90916	0.368103	0.004995	0.025974	3.14731	0.40897	0.007992	0.029114	2.95132	0.436892	0.004995	0.027195	3.36027	0.412607	0.001998	0.007992	3.08717	0.375679	0.006993	0.030303	2.62638	0.322315	0.020979	0.076923
Staphylococcus	0.013154	0.00479	0.00037	0.00037	0.011988	0.044527	0	0	0.000999	0.008492	0.00037	0.00037	0.008991	0.031469	0.000857	0.000857	0.00999	0.02886	0.003161	0.001689	0.06993	0.140452	0.000406	0.000406	0.008991	0.045772
Streptococcus	0.011062	0.004309	0.001465	0.000821	0.015984	0.048892	0.001429	0.000773	0.016983	0.048119	0.00071	0.00071	0.008991	0.031469	0.000516	0.000516	0.008991	0.027502	0.003379	0.000842	0.078921	0.141514	0.004612	0.001141	0.156843	0.274475
Turicibacter	0.318363	0.076192	0.013242	0.005302	0.000999	0.011908	0.052808	0.012481	0.004995	0.021229	0.056891	0.020828	0.006993	0.031151	0.01116	0.003815	0.000999	0.006494	0.078929	0.00887	0.017982	0.062338	0.368426	0.084655	0.663337	0.792143
Unclassified	74.6283	2.2899	67.3307	1.28219	0.017982	0.049214	64.1143	2.13199	0.002997	0.013895	77.0367	1.02671	0.351648	0.503496	66.4121	0.939341	0.004995	0.017316	69.4243	1.07361	0.047952	0.113341	62.6212	1.16922	0.001998	0.013986
Veillonella	0.04007	0.009453	0.009432	0.004943	0.013986	0.048485	0.002271	0.001273	0.000999	0.008492	0.005653	0.00297	0.000999	0.00979	0.001788	0.001419	0.001998	0.007992	0.003761	0.00188	0.000999	0.01039	0	0	0.000999	0.009324
Species
Acinetobacter_rhizosphaerae	0.002683	0.002006	0	0	0.008544	0.044856	0	0	0.009474	0.021053	0	0	0.008407	0.035309	0	0	0.012048	0.028112	0	0	0.008941	0.02347	0.00459	0.00196	0.462537	0.631158
Akkermansia_muciniphila	1.57499	0.74511	0.319427	0.13436	0.031968	0.083916	0.422554	0.321923	0.134865	0.224775	0.059055	0.02719	0.000999	0.006993	0.170384	0.023365	0.000999	0.004196	0.388299	0.15345	0.055944	0.106802	1.707	1.14854	0.911089	0.947533
Alistipes_indistinctus	0.000691	0.000691	0.002052	0.001164	0.159639	0.256244	0.001862	0.0008	0.258048	0.344064	0	0	0.50135	0.584908	0.005637	0.002601	0.030969	0.059123	0.005235	0.00217	0.036963	0.077622	0.001092	0.00056	0.67898	0.767543
Bacteroides_acidifaciens	0.584198	0.109799	0.405976	0.046642	0.170829	0.256244	0.41828	0.05839	0.204795	0.315069	0.436978	0.07416	0.277722	0.388811	0.292336	0.034679	0.003996	0.011988	0.51808	0.079338	0.691309	0.806527	0.652339	0.112554	0.653347	0.767543
Bacteroides_uniformis	0	0	0.005102	0.002309	0.000999	0.01049	0.006128	0.002636	0.000999	0.002854	0.001748	0.00092	0.02393	0.07179	0.00362	0.001592	0.001213	0.004246	0.00557	0.002186	0.000999	0.005245	0.000608	0.000427	0.235716	0.434424
Butyricicoccus_pullicaecorum	0.109334	0.047436	0.408539	0.096654	0.015984	0.055944	0.454513	0.066263	0.000999	0.002854	0.360277	0.066614	0.007992	0.035309	0.281046	0.049828	0.01998	0.041958	0.436525	0.064802	0.002997	0.01049	0.25177	0.05043	0.056943	0.164502
Clostridium_methylpentosum	0.002492	0.001548	0.012364	0.00356	0.011988	0.05035	0.026632	0.00816	0.002997	0.007493	0.011495	0.002141	0.000999	0.006993	0.032955	0.006603	0.000999	0.004196	0.015972	0.004101	0.006993	0.020979	0.02578	0.005401	0.000999	0.012987
Clostridium_perfringens	0.004312	0.001849	0.000363	0.000363	0.02997	0.083916	0	0	0.000999	0.002854	0.001147	0.000804	0.191808	0.335664	0	0	0.000999	0.004196	0	0	0.000999	0.005245	0.000737	0.000737	0.114885	0.248917
Desulfovibrio_C21_c20	0.221372	0.041271	0.261399	0.047703	0.534466	0.623544	1.49806	0.359872	0.000999	0.002854	0.472758	0.108797	0.032967	0.086538	0.144905	0.027861	0.122877	0.198494	1.16363	0.267373	0.001998	0.008392	0.486769	0.092299	0.017982	0.059537
Escherichia_coli	0.000387	0.000387	0.022208	0.008673	0.000999	0.01049	0.05027	0.012209	0.000999	0.002854	0.004279	0.002333	0.082917	0.193473	0.026546	0.009421	0.000999	0.004196	0.065138	0.022996	0.000999	0.005245	0.000635	0.000635	0.614453	0.760751
Helicobacter_apodemus	0.022422	0.013781	0.0594	0.015528	0.094905	0.19644	0.041476	0.011062	0.290709	0.363386	0.057831	0.019227	0.168831	0.322314	0.071447	0.011333	0.008991	0.023601	0.05396	0.012594	0.11988	0.17982	0.082624	0.01185	0.005994	0.045455
Lactobacillus_reuteri	0.056301	0.013131	0.029993	0.009128	0.102897	0.19644	0.063553	0.012633	0.733267	0.862667	0.200675	0.057013	0.015984	0.055944	0.05748	0.013061	0.958042	1	0.15393	0.037304	0.014985	0.034965	0.154246	0.03562	0.015984	0.059537
Mucispirillum_schaedleri	0.03687	0.020694	0.072027	0.032618	0.320679	0.396133	0.188908	0.037495	0.000999	0.002854	0.030462	0.010145	0.878122	0.970556	0.129987	0.041967	0.036963	0.064685	0.10664	0.031256	0.075924	0.132867	0.158146	0.041227	0.006993	0.045455
Parabacteroides_distasonis	0.089605	0.0134	0.139041	0.024195	0.070929	0.165501	0.088587	0.032581	0.987013	1	0.06009	0.010972	0.098901	0.207692	0.068243	0.009168	0.197802	0.296703	0.089539	0.016926	0.997003	1	0.125004	0.014752	0.091908	0.238961
Ruminococcus_gnavus	0.564229	0.0733	1.88716	0.248938	0.001998	0.013986	2.15614	0.264303	0.000999	0.002854	1.56665	0.303253	0.000999	0.006993	1.57836	0.244558	0.000999	0.004196	1.98734	0.263376	0.000999	0.005245	1.55711	0.205599	0.000999	0.012987
