# Supplementary material for: Long-term consumption of caffeine-free high sucrose cola beverages aggravates the pathogenesis of EAE in mice
Source: Cell Discov. 2017 Jun 20;3:17020–. doi: 10.1038/celldisc.2017.20 (PMC5477007; doi:10.1038/celldisc.2017.20)
Supplement: Supplementary Table 2 [file celldisc201720-s3.xls]

## Sheet: Table 2
Supplementary Table 2. Altered taxa of microbiota in recipients upon fecal transplantation. Feces from mice consuming individual cola beverages, high-sucrose or H2O were isolated and used for transferring into antibiotics treated recipients as in (Fig. 3e, n=7). 3 weeks later, fecal DNA were isolated from recipients and used for 16s rRNA sequencing analysis. The altered taxa compared with H2O fec…
	Anti + H2O Feces		Anti + Coca-Cola Feces				Anti + Coca-Free Feces				Anti + Coca-Zero Feces				Anti + Pepsi Feces				Anti + Pepsi-Free Feces				Anti + Sucrose Feces
Phylum	mean	std.err	mean	std.err	p-value	FDR	mean	std.err	p-value	FDR	mean	std.err	p-value	FDR	mean	std.err	p-value	FDR	mean	std.err	p-value	FDR	mean	std.err	p-value	FDR
Actinobacteria	0.857735	0.399447	0.298668	0.035707	0.164455	0.286777	0.238217	0.027319	0.124818	0.21974	0.166399	0.01588	0.077636	0.258787	0.232302	0.028482	0.111091	0.555455	0.352747	0.049544	0.209364	0.574	0.245734	0.035024	0.127273	0.3036
Cyanobacteria	0.264692	0.0473	0.256927	0.015196	0.817818	0.817818	0.356915	0.035196	0.119273	0.21974	0.243489	0.045956	0.731	0.731	0.450233	0.147399	0.232091	0.773637	0.311333	0.060714	0.547	0.9702	0.163664	0.029233	0.077091	0.3036
Deferribacteres	0.008823	0.002834	0.01357	0.002752	0.228091	0.286777	0.090627	0.010412	0	0	0.055476	0.024394	0.056091	0.258787	0.040354	0.006147	0.000364	0.00364	0.088054	0.021334	0.002	0.022	0.027338	0.0035	0.001273	0.014003
Unclassified	0.13443	0.024597	0.081256	0.007836	0.049455	0.272002	0.061682	0.006534	0.010091	0.050455	0.102756	0.006108	0.196182	0.378311	0.132792	0.021967	0.881727	0.881727	0.143275	0.020033	0.733273	0.9702	0.097665	0.014003	0.199455	0.313429
Verrucomicrobia	1.49166	0.396503	0.594474	0.071137	0.036364	0.272002	0.558257	0.123619	0.033364	0.111213	0.489986	0.185074	0.027727	0.258787	1.97193	0.712666	0.572909	0.79303	0.434981	0.202154	0.025545	0.140497	2.11367	0.387712	0.265818	0.3655
Class
4C0d-2	0.263789	0.047034	0.256927	0.015196	0.869611	0.913833	0.356599	0.035095	0.111278	0.333834	0.243489	0.045956	0.802722	0.849941	0.450233	0.147399	0.242111	0.8716	0.311333	0.060714	0.610222	0.966888	0.163664	0.029233	0.073167	0.303603
Alphaproteobacteria	0.13661	0.04309	0.109637	0.029937	0.650167	0.905469	0.064244	0.004777	0.091722	0.330199	0.057465	0.014774	0.069333	0.249599	0.128209	0.029822	0.8645	0.915353	0.08408	0.013058	0.275444	0.966888	0.060615	0.013343	0.097889	0.303603
Coriobacteriia	0.615293	0.250805	0.109303	0.009741	0.042611	0.26987	0.124567	0.013291	0.052167	0.234752	0.102363	0.010526	0.035889	0.210749	0.095808	0.007077	0.033167	0.298503	0.169907	0.023921	0.076556	0.484855	0.108974	0.009711	0.049167	0.303603
Deferribacteres	0.008823	0.002834	0.01357	0.002752	0.254111	0.452737	0.090627	0.010412	0	0	0.055476	0.024394	0.046833	0.210749	0.040354	0.006147	0.000333	0.005994	0.088054	0.021334	0.001056	0.020064	0.027338	0.0035	0.000556	0.010564
Gammaproteobacteria	0.006057	0.002642	0.012794	0.003736	0.145778	0.452737	0.053436	0.008953	5.6e-05	0.000504	0.003006	0.001311	0.346056	0.619727	0.006159	0.002366	0.929611	0.929611	0.008113	0.004289	0.737778	0.966888	0.002025	0.001018	0.158667	0.334964
Unclassified	0.312877	0.039525	0.203	0.01102	0.010167	0.193173	0.284989	0.021577	0.598278	0.8775	0.217496	0.014801	0.0225	0.2025	0.273171	0.029368	0.474889	0.915353	0.279507	0.025902	0.558	0.966888	0.219122	0.030742	0.064333	0.303603
Verrucomicrobiae	1.49166	0.396503	0.594474	0.071137	0.026778	0.254391	0.558257	0.123619	0.029278	0.175668	0.489986	0.185074	0.021167	0.2025	1.97193	0.712666	0.620111	0.915353	0.434981	0.202154	0.0195	0.18525	2.11367	0.387712	0.273167	0.399244
Order
Alteromonadales	0	0	0.000722	0.000722	0.5034	0.7551	0.002442	0.001226	0.044227	0.19165	0	0			0	0			0	0			0.000395	0.000395	1	1
Anaeroplasmatales	0.004238	0.001529	0.002859	0.001354	0.5476	0.778168	0.001365	0.000884	0.096591	0.248397	0.002078	0.001074	0.269	0.538096	0.009149	0.005758	0.48575	0.998967	0.00513	0.003708	0.845333	1	0.000366	0.000366	0.017095	0.140785
Coriobacteriales	0.615293	0.250805	0.109303	0.009741	0.0426	0.23004	0.124567	0.013291	0.054909	0.203948	0.102363	0.010526	0.035952	0.2247	0.095808	0.007077	0.03145	0.262083	0.169907	0.023921	0.06619	0.573647	0.108974	0.009711	0.045857	0.201304
Deferribacterales	0.008823	0.002834	0.01357	0.002752	0.25	0.498632	0.090627	0.010412	0	0	0.055476	0.024394	0.04681	0.23405	0.040354	0.006147	0.00035	0.00875	0.088054	0.021334	0.000714	0.018564	0.027338	0.0035	0.000333	0.008991
Enterobacteriales	0.006057	0.002642	0.009798	0.003037	0.3914	0.70452	0.047556	0.008514	0.000227	0.002951	0.003006	0.001311	0.353524	0.577902	0.005811	0.002302	0.91905	0.998967	0.001949	0.00152	0.178762	0.883009	0	0	0.026333	0.142198
Erysipelotrichales	3.24431	2.2817	2.47795	0.522132	0.7654	0.898513	2.93404	0.528233	0.876273	0.911324	2.19512	0.361875	0.742238	0.883617	3.71018	0.589264	0.86385	0.998967	3.53493	0.540549	0.892476	1	7.81366	1.50343	0.097571	0.239492
Mycoplasmatales	0	0	0	0			0	0			0.01183	0.007357	0.088143	0.314796	0	0			0	0			0.063035	0.026472	0.020857	0.140785
Pasteurellales	0	0	0.002274	0.001508	0.034459	0.23004	0.003844	0.001352	0.007182	0.062244	0	0			0.000348	0.000348	1	1	0.006164	0.00441	0.150429	0.883009	0.002025	0.001018	0.0627	0.211613
Pseudomonadales	0	0	0	0			0.002035	0.001033	0.064623	0.210025	0	0			0	0			0	0			0	0
RF32	0.135707	0.042981	0.109276	0.029997	0.66385	0.853521	0.064244	0.004777	0.090682	0.248397	0.056152	0.014956	0.063714	0.265475	0.1278	0.029895	0.88465	0.998967	0.081977	0.012453	0.245095	0.883009	0.059797	0.013167	0.094905	0.239492
SHA-98	0.002575	0.001421	0	0	0.009322	0.125847	0	0	0.0109	0.07085	0	0	0.03125	0.2247	0	0	0.009339	0.116737	0.001299	0.000917	0.339391	0.883009	0	0	0.014015	0.140785
Unclassified	0.31914	0.039675	0.204378	0.011189	0.0076	0.125847	0.289459	0.022419	0.591955	0.785855	0.222377	0.014981	0.021667	0.2247	0.27579	0.029101	0.44725	0.998967	0.283912	0.025849	0.541238	0.959029	0.222007	0.030231	0.05219	0.201304
Verrucomicrobiales	1.49166	0.396503	0.594474	0.071137	0.02735	0.23004	0.558257	0.123619	0.025182	0.130946	0.489986	0.185074	0.021429	0.2247	1.97193	0.712666	0.6421	0.998967	0.434981	0.202154	0.015905	0.206765	2.11367	0.387712	0.288762	0.458622
Family
Anaeroplasmataceae	0.004238	0.001529	0.002859	0.001354	0.538167	0.796487	0.001365	0.000884	0.105576	0.250743	0.002078	0.001074	0.270548	0.557011	0.009149	0.005758	0.463133	0.788123	0.00513	0.003708	0.8415	1	0.000366	0.000366	0.021742	0.216031
Bacteroidaceae	0.777107	0.081076	1.10751	0.055259	0.003833	0.141821	2.48051	0.12875	0	0	0.833305	0.089927	0.706968	0.831044	1.28983	0.090821	0.000933	0.016794	1.21801	0.148356	0.012767	0.15746	1.13098	0.09955	0.012387	0.216031
Clostridiaceae	0.308745	0.083056	0.088347	0.016479	0.016333	0.20144	0.181647	0.037514	0.167485	0.353579	0.098175	0.013891	0.017806	0.243167	0.206233	0.028018	0.2623	0.555459	0.244741	0.049616	0.5851	0.941248	0.451018	0.071159	0.215387	0.468783
Coriobacteriaceae	0.615293	0.250805	0.109303	0.009741	0.053567	0.221725	0.124567	0.013291	0.058455	0.178896	0.102363	0.010526	0.043516	0.243167	0.095808	0.007077	0.043067	0.310082	0.169907	0.023921	0.077	0.356125	0.108974	0.009711	0.054677	0.224783
Deferribacteraceae	0.008823	0.002834	0.01357	0.002752	0.250333	0.53095	0.090627	0.010412	0	0	0.055476	0.024394	0.055452	0.243167	0.040354	0.006147	0.0002	0.0072	0.088054	0.021334	0.001533	0.028361	0.027338	0.0035	0.000806	0.029822
Dehalobacteriaceae	0.195344	0.031974	0.174387	0.012227	0.583067	0.817771	0.173541	0.012284	0.575424	0.705358	0.178167	0.011196	0.678516	0.831044	0.26367	0.014942	0.0562	0.329998	0.169617	0.011522	0.516133	0.906836	0.171654	0.0179	0.555065	0.733479
Enterobacteriaceae	0.006057	0.002642	0.009798	0.003037	0.3844	0.71114	0.047556	0.008514	0.000182	0.002305	0.003006	0.001311	0.340839	0.610108	0.005811	0.002302	0.925833	1	0.001949	0.00152	0.185633	0.673064	0	0	0.032968	0.216031
Lachnospiraceae	12.5337	1.95385	13.3622	0.972347	0.737967	0.817771	10.3792	0.778674	0.319727	0.506234	10.9461	0.567035	0.498903	0.729167	10.0548	0.67486	0.247433	0.555459	11.8242	0.397931	0.769033	0.991477	8.07391	0.890251	0.048839	0.224783
Leuconostocaceae	0	0	0	0			0.007113	0.001659	0.000394	0.002994	0.000438	0.000438	0.49941	0.729167	0.001082	0.000759	0.255066	0.555459	0.000857	0.000544	0.500041	0.906836	0	0
Micrococcaceae	0	0	0	0			0.002442	0.001226	0.049091	0.169587	0	0			0	0			0	0			0	0
Mycoplasmataceae	0	0	0	0			0	0			0.01183	0.007357	0.101129	0.393279	0	0			0	0			0.063035	0.026472	0.027097	0.216031
Odoribacteraceae	0.297845	0.028449	0.226956	0.020882	0.053933	0.221725	0.517341	0.039151	0.000303	0.002878	0.214304	0.026288	0.03471	0.243167	0.182531	0.014417	0.001933	0.023196	0.429511	0.054631	0.037433	0.277004	0.249831	0.032267	0.295065	0.54587
Paraprevotellaceae	4.21963	0.400864	3.51364	0.586409	0.351633	0.684759	3.26354	0.353326	0.078939	0.199979	3.78507	0.420873	0.522581	0.731613	3.3816	0.365658	0.128167	0.461401	2.13596	0.201766	0.000367	0.013579	3.05438	0.325036	0.035032	0.216031
Pasteurellaceae	0	0	0.002274	0.001508	0.034459	0.221725	0.003844	0.001352	0.009364	0.059305					0.000348	0.000348	1	1	0.006164	0.00441	0.159633	0.656269	0	0
Peptococcaceae	0.022454	0.004126	0.036092	0.004963	0.0431	0.221725	0.021884	0.003705	0.909121	0.933692	0.029442	0.004166	0.253032	0.557011	0.028677	0.006098	0.449567	0.788123	0.020784	0.003907	0.8039	0.991477	0.036776	0.005452	0.047323	0.224783
Porphyromonadaceae	0.800183	0.055736	0.990525	0.040582	0.012167	0.20144	0.988316	0.06479	0.031515	0.119757	0.950207	0.093881	0.169935	0.495644	0.829599	0.077982	0.785533	0.958425	0.883079	0.072115	0.4197	0.906836	0.94661	0.059427	0.081355	0.273649
Prevotellaceae	1.89901	0.243027	2.01777	0.122004	0.6984	0.817771	2.68848	0.243758	0.025485	0.119757	1.45084	0.178754	0.132419	0.421333	2.48065	0.21291	0.073333	0.329998	1.5529	0.368397	0.4976	0.906836	1.96531	0.171846	0.827839	0.928183
S24-7	21.5306	3.65033	27.5154	1.78791	0.146933	0.453043	26.338	1.04908	0.207424	0.394106	29.6981	2.05324	0.051581	0.243167	24.249	1.1517	0.5318	0.788123	23.6912	1.99617	0.672067	0.991477	25.3029	1.89848	0.399032	0.641921
Streptococcaceae	0	0	0.001875	0.000946	0.066764	0.247027	0.003425	0.001544	0.029909	0.119757	0	0			0.001171	0.000835	0.255066	0.555459	0.001998	0.001998	0.062551	0.330627	0.0042	0.002431	0.092548	0.285356
Veillonellaceae	0.000415	0.000415	0.002441	0.000913	0.051467	0.221725	0.001364	0.000708	0.379231	0.533733	0.004726	0.001599	0.013452	0.243167	0.00292	0.000905	0.0169	0.1521	0.000387	0.000387	1	1	0.000821	0.00053	1	1
Verrucomicrobiaceae	1.49166	0.396503	0.594474	0.071137	0.033567	0.221725	0.558257	0.123619	0.028333	0.119757	0.489986	0.185074	0.026161	0.243167	1.97193	0.712666	0.605633	0.807511	0.434981	0.202154	0.0211	0.195175	2.11367	0.387712	0.292484	0.54587
Genus
AF12	0.099528	0.01297	0.176333	0.012692	0.000611	0.01209	0.305825	0.020068	5.1e-05	0.000765	0.2027	0.019242	0.000306	0.011628	0.206822	0.020471	0.000514	0.007039	0.297833	0.033386	0.000111	0.004773	0.227252	0.019959	5.6e-05	0.002296
Aggregatibacter	0	0	0.002274	0.001508	0.034459	0.172295	0.003844	0.001352	0.011051	0.055255	0	0			0.000348	0.000348	1	1	0.006164	0.00441	0.167167	0.533518	0	0
Akkermansia	1.49166	0.396503	0.594474	0.071137	0.031389	0.172295	0.558257	0.123619	0.031769	0.130001	0.489986	0.185074	0.029778	0.125729	1.97193	0.712666	0.597973	0.92649	0.434981	0.202154	0.02325	0.142821	2.11367	0.387712	0.28025	0.638347
Anaeroplasma	0.004238	0.001529	0.002859	0.001354	0.517806	0.738008	0.001365	0.000884	0.112077	0.315217	0.002078	0.001074	0.265778	0.499881	0.009149	0.005758	0.459351	0.911892	0.00513	0.003708	0.836778	0.94688	0.000366	0.000366	0.0235	0.160583
Bacteroides	0.777107	0.081076	1.10751	0.055259	0.003389	0.030501	2.48051	0.12875	0	0	0.833305	0.089927	0.695972	0.835043	1.28983	0.090821	0.000811	0.007039	1.21801	0.148356	0.01325	0.094958	1.13098	0.09955	0.014278	0.11708
Butyricicoccus	0.095818	0.016943	0.267346	0.045382	0.002222	0.024997	0.401305	0.028798	2.6e-05	0.000585	0.19959	0.020921	0.001028	0.019532	0.274557	0.023861	0	0	0.18884	0.030326	0.011583	0.094958	0.213689	0.037038	0.011306	0.115887
Butyricimonas	0.076449	0.006499	0.107765	0.015759	0.071722	0.268957	0.071403	0.004681	0.577641	0.753109	0.04903	0.008996	0.020611	0.125729	0.081309	0.008588	0.683838	0.92649	0.048359	0.010621	0.030861	0.165878	0.070451	0.008796	0.612	0.731883
Coprococcus	0.007382	0.002446	0.040997	0.007784	0.000806	0.01209	0.007254	0.005792	0.963564	1	0.016671	0.003028	0.024	0.125729	0.010107	0.004229	0.61573	0.92649	0.004122	0.001863	0.321361	0.690926	0	0	0.008583	0.115887
Desulfovibrio	0.436704	0.082821	0.386128	0.049768	0.627861	0.763615	1.10223	0.140269	0.001308	0.007357	0.712627	0.086942	0.029083	0.125729	0.425296	0.055362	0.903297	0.972781	0.407447	0.028815	0.775056	0.905034	0.502489	0.06256	0.559167	0.730304
Escherichia	0.005639	0.002524	0.007944	0.002675	0.554278	0.738437	0.042149	0.007869	0.000949	0.006101	0.003006	0.001311	0.393694	0.554088	0.004706	0.002055	0.786703	0.958575	0.001949	0.00152	0.230472	0.580832	0	0	0.038028	0.222735
Mucispirillum	0.008823	0.002834	0.01357	0.002752	0.250333	0.536428	0.090627	0.010412	7.7e-05	0.000866	0.055476	0.024394	0.065278	0.248056	0.040354	0.006147	0.000459	0.007039	0.088054	0.021334	0.001556	0.033454	0.027338	0.0035	0.001167	0.023924
Odoribacter	0.221396	0.027441	0.119191	0.017682	0.004917	0.036878	0.445938	0.037908	0.000667	0.005003	0.165274	0.018692	0.097	0.335091	0.101221	0.007859	0.000838	0.007039	0.381152	0.052266	0.01075	0.094958	0.17938	0.030683	0.330833	0.643368
Parabacteroides	0.800183	0.055736	0.990525	0.040582	0.010417	0.066966	0.988316	0.06479	0.034667	0.130001	0.950207	0.093881	0.171444	0.486964	0.829599	0.077982	0.773973	0.958575	0.883079	0.072115	0.408556	0.773483	0.94661	0.059427	0.085889	0.352145
Paraprevotella	0.129538	0.020416	0.411938	0.029333	0	0	0.495984	0.051978	0.000128	0.001152	0.456041	0.119597	0.012	0.1121	0.215355	0.014045	0.002216	0.015512	0.243948	0.048878	0.037667	0.179965	0.130498	0.013986	0.947806	0.996072
Prevotella	5.9787	0.595597	5.112	0.668661	0.35725	0.669844	5.45192	0.428888	0.522385	0.753109	4.77769	0.434859	0.110111	0.348685	5.64689	0.345622	0.663541	0.92649	3.44094	0.471698	0.003028	0.043401	4.88878	0.346314	0.13325	0.390232
Rikenella	0.089811	0.027369	0.049062	0.024203	0.289	0.576575	0.144902	0.039546	0.266231	0.520887	0.091407	0.008402	0.941278	1	0.026268	0.00448	0.028027	0.130793	0.044268	0.010466	0.127917	0.458369	0.169106	0.027314	0.052028	0.266643
Rothia	0	0	0	0			0.002442	0.001226	0.053949	0.186747	0	0			0	0			0	0			0	0
Ruminococcus	2.35473	0.277856	2.76319	0.127721	0.200278	0.469375	3.03814	0.290865	0.097897	0.293691	3.25648	0.194666	0.012889	0.1121	3.26961	0.079966	0.004514	0.027084	2.82687	0.207031	0.186111	0.533518	2.57042	0.302335	0.624778	0.731883
Streptococcus	0	0	0.001875	0.000946	0.066764	0.268957	0.003425	0.001544	0.032872	0.130001	0	0			0.001171	0.000835	0.255066	0.714185	0.001998	0.001998	0.062551	0.263973	0.0042	0.002431	0.100472	0.374487
Veillonella	0.000415	0.000415	0.002441	0.000913	0.050722	0.228249	0.001364	0.000708	0.379231	0.697154	0.004726	0.001599	0.01475	0.1121	0.00292	0.000905	0.016946	0.088966	0.000387	0.000387	1	1	0.000821	0.00053	1	1
Species
Akkermansia_muciniphila	1.49166	0.396503	0.594474	0.071137	0.040313	0.241878	0.558257	0.123619	0.037812	0.070898	0.489986	0.185074	0.0285	0.114	1.97193	0.712666	0.5615	0.674643	0.434981	0.202154	0.029625	0.158	2.11367	0.387712	0.267188	0.388637
Bacteroides_acidifaciens	0.433551	0.056828	0.553679	0.02157	0.06325	0.2736	0.64564	0.067138	0.02575	0.064375	0.46907	0.041544	0.636563	0.732072	0.441492	0.042981	0.865062	0.865062	0.525936	0.064445	0.289375	0.621376	0.557323	0.052752	0.122813	0.286263
Butyricicoccus_pullicaecorum	0.095818	0.016943	0.267346	0.045382	0.002563	0.023067	0.401305	0.028798	0	0	0.19959	0.020921	0.001	0.009496	0.274557	0.023861	6.3e-05	0.001008	0.18884	0.030326	0.015813	0.126504	0.213689	0.037038	0.009938	0.053003
Clostridium_methylpentosum	0.008237	0.003079	0.013874	0.002967	0.188125	0.48375	0.03487	0.005423	0.000687	0.002061	0.014182	0.003415	0.188	0.334222	0.011362	0.003235	0.498063	0.674643	0.020103	0.006869	0.134563	0.538252	0.019884	0.00805	0.191562	0.306499
Desulfovibrio_C21_c20	0.215912	0.055321	0.271432	0.047934	0.464687	0.745096	0.997054	0.132861	6.3e-05	0.000315	0.616125	0.091288	0.001187	0.009496	0.28523	0.044952	0.34525	0.674643	0.229395	0.036415	0.79275	0.906	0.342845	0.052703	0.110437	0.286263
Escherichia_coli	0.005639	0.002524	0.007944	0.002675	0.538125	0.745096	0.042149	0.007869	0.000625	0.002061	0.003006	0.001311	0.383688	0.511584	0.004706	0.002055	0.75425	0.804533	0.001949	0.00152	0.224438	0.621376	0	0	0.037875	0.1515
Helicobacter_apodemus	0.097403	0.026776	0.066855	0.013486	0.317	0.5706	0.049818	0.012567	0.125312	0.208853	0.056885	0.01127	0.155125	0.31025	0.042774	0.006624	0.058937	0.235748	0.064553	0.017733	0.310688	0.621376	0.051819	0.015015	0.1485	0.297
Mucispirillum_schaedleri	0.008823	0.002834	0.01357	0.002752	0.232437	0.522983	0.090627	0.010412	0	0	0.055476	0.024394	0.063687	0.169832	0.040354	0.006147	0.000375	0.003	0.088054	0.021334	0.002188	0.035008	0.027338	0.0035	0.001313	0.010504
Parabacteroides_distasonis	0.041531	0.004874	0.150942	0.016617	0	0	0.08237	0.017311	0.03625	0.070898	0.098989	0.028643	0.054938	0.169832	0.078152	0.010743	0.006125	0.032667	0.032887	0.009408	0.417	0.6672	0.106404	0.012327	0.000375	0.006
Ruminococcus_flavefaciens	0.173777	0.064897	0.31136	0.036609	0.076	0.2736	0.115292	0.02617	0.395125	0.423348	0.169939	0.041222	0.910438	0.910438	0.113761	0.023093	0.398125	0.674643	0.173473	0.042266	0.934438	0.996734	0.107495	0.013349	0.326188	0.401462
Ruminococcus_gnavus	1.12859	0.215101	1.23799	0.078242	0.62875	0.7545	1.3506	0.135335	0.37775	0.423348	1.80464	0.146568	0.017125	0.091333	1.45551	0.079821	0.1645	0.438667	1.37083	0.067588	0.28975	0.621376	1.07774	0.133588	0.795625	0.795625
